# Supplementary material for: Conditional Genetic Interactions of RTT107, SLX4, and HRQ1 Reveal Dynamic Networks upon DNA Damage in S. cerevisiae
Source: G3 (Bethesda). 2014 Apr 2;4(6):1059–69. doi: 10.1534/g3.114.011205 (PMC4065249; doi:10.1534/g3.114.011205)
Supplement: Supporting Information [file supp_g3.114.011205_FileS1.xlsx]

## Sheet: Averaged
Gene	WT HIS3D::KAN - WT	WT LEU2D::KAN-GFP - WT	VPS8	ERP2	MDM10	DEP1	FUN30	ATS1	CCR4	PMT2	LTE1	DRS2	SAW1	CLN3	ERV46	GEM1	OAF1	FLC2	PEX22	ERP1	SWD1	BUD14	KIN3	SLA1	HIR1	SCT1	PEP1	NCL1	RRN10	RPL19B	YBL036C	PSY4	EDE1	PIN4	SAS3	SHP1	SKT5	SEF1	UBP13	SSA3	ATG8	NUP170	YBL081W	ALG3	CDC27 - DAmP	BOI1	YBL086C	RPL23A	TEL1
HRQ1 - CPT	-0.258475	0.076224	1.33062	-0.393229	-0.225861	0.364943	0.505913	-0.533388	-0.85475	0.525214	0.199662	-0.537666	0.133676	-0.49473	0.046979	-0.489568	0.459188	-0.327214	0.158206	-0.08856	0.389825	-0.898491	0.400198	0.540203	-0.19983	0.242783	1.05752	-0.10255	0.467975	0.506792	0.35641	-0.19755	0.112714	0.348661	0.280416	0.527053	0.790913	0.289431	0.004307	-0.206781	0.071996	-0.418989	0.287377	0.601279	-0.371317	-0.359453	-0.171553	-0.408022	-0.270362
HRQ1 - HU	1.01699	1.28403	-0.792139	1.26359	-2.46201	-0.090869	1.18685	-0.036779	0.471149	1.89045	0.891885	-0.095112	-0.747749	1.04012	-1.18294	0.060285	-1.21497	-0.320782	-0.686599	-0.193566	-4.75833	0.818824	0.262886	0.030421		1.52743	-0.950441	-0.273077	-0.739848	-0.996516	0.372061	1.34334	-0.375166	-0.733482	-0.562844	0.315855	-0.945607	0.475953	0.253495	0.949921	0.433291	-0.34749	0.174428	-0.058332	0.124464	-0.154499	0.10797	0.438636	-0.112364
HRQ1 - KO	-0.182843	-0.462913	2.68689	-0.639949	-0.639667	1.54879	0.944965	-0.304177	-0.739111	0.222744	0.46947	-1.23086	-0.176011	0.158698	0.56222	-0.510574	0.031126	0.039446	0.436481	0.292963	1.19913	-0.233727	0.717269	0.370409		0.070686	0.119889	0.91813	0.164346	1.0799	-0.108913	0.071341	-0.180802	-0.446767	0.557432	1.52802	0.431396	0.387391	-0.42598	-0.821798	-0.005033	-0.875259	0.510633	0.241433	-0.719643	-0.512202	0.121938	-0.96456	1.38953
HRQ1 - MMS	-0.021195	-0.008611	0.548094	0.306969	-0.233511	0.132076	-0.286361	0.796875	-0.612262	0.552242	0.112674	0.354355	-1.266	-0.541888	0.122289	0.868577	0.040335	-0.481418	-0.146849	0.600608	0.859362	0.907719	-0.214844	1.18971	-0.745839	-0.565341	-0.310605	-0.333476	0.588315	0.388805	1.05154	-2.53198	0.964327	0.974886	0.510247	1.00577	1.23296	0.336402	0.009593	0.150653	0.199942	0.487877	0.677625	0.483271	-0.548737	0.075875	0.222935	0.808067	-0.516783
RTT107 - CPT	0.133646	0.357428	-6.58467	-0.964573		-2.80493	-4.09274	0.399948	-0.22503	-3.40393	-7.32041	-0.129333	1.70287	-0.363934	1.11001	0.366711	2.96376	0.396123	-0.224117	-0.963491	-0.362421	-0.715901	-1.77822	-5.58924		1.6618	0.429966	-3.4993		0.271238	0.366698	4.0186	-1.01719	-0.081739	0.395983	-1.06761	-1.03371	-0.805536	0.243275	0.674949	-0.706896	0.669236	-1.34363		2.02019	-1.43538	-0.302425	0.461977	-7.42344
RTT107 - HU	0.333357	1.50938	-1.47967	1.12046	0.925856	-0.901611	-0.839052	0.930997	0.85985	0.583368	-2.31041	2.23202	0.938632	-0.207932	0.934696	0.623664	-0.638932	-0.309818	-1.51433	-0.063411	-2.37985	0.064326	-0.008177	-0.820423		2.2664	0.282057	-1.22694	-0.122106	-0.485238	-0.439335	2.57829	-0.008812	0.785083	-1.07601	-0.302357	-1.22468	1.39889	-0.127139	-0.015084	-0.956872	1.34825	0.86122	0.101686	1.22734	-3.58625	-0.010271	-0.108082	-5.16026
RTT107 - KO	-0.175273	0.276728	0.59682	-0.227714	0.979619	0.376165	-0.668074	0.067842	0.440888	0.258289	-1.98778	1.95858	1.17365	-1.02983	0.345841	0.460359	0.217424	0.608877	0.196163	0.049463	-0.401924	0.583791	-1.17458	-0.461435		-1.12035	0.454963	-0.030685		-1.03998	-0.04876	1.2974	-1.49947	-0.345799	0.71738	-0.242928	0.108917	-1.48372	0.611271	-1.23344	-1.71148	-0.756611	-0.208812	1.30406	-0.38566		0.556313	-1.87813	-5.43451
RTT107 - MMS	-0.112098	-0.284325	-1.67962	0.671901	-0.007796	0.730617	-2.89325	-0.121237	-0.89948	-0.607269	-3.9681	2.07419	0.627137	1.16995	2.33052	0.385869	0.063265	1.18437	-0.046407	-0.276856	0.265496	1.52653	-0.882295	-0.199784		-0.299582	2.01811	-1.3288	0.876721	0.350335	-0.696975	-0.157794	0.586584	0.797752	0.069697	0.191344	-1.98975	-0.013443	0.651897	0.680022	-1.05326	1.58068	1.58216		1.22287	-2.7902	-0.816739	0.545867	-5.91793
SLX4 - CPT	-0.476358	-0.223341	-0.846436	-0.174707	0.24832	-0.853515	-0.287098	-0.53446	-0.172934	-1.37898	-0.397459	-0.423541	0.420486	-0.912457	0.610067	-1.325	-0.00366	-0.291508	0.596722	-0.431476	-0.154866	-1.82231	-1.11045	-1.11247	0.425749	-0.258156	-0.151978	-0.514585	0.573666	-0.100051	0.036877	0.250505	-0.470516	0.377329	-0.090824	-1.94634	0.533301	-0.416923	-0.510873	-0.336438	0.381758	-1.04853	-1.47236	1.4643	-0.084881	0.278394	0.674214	-0.297194	-1.0891
SLX4 - HU	0.997459	0.870566	-0.739819	0.571348	-1.06259	-1.23542	0.997663	0.037727	1.4329	1.70195	0.34667	0.916981	-0.225957	1.10345	-0.07141	0.489924	-1.52099	-0.104339	-0.770643	0.062663	-5.3619	1.38999	-0.004662	-0.904044	-0.218098	0.97097	-0.638726	-1.10002	-0.923558	-0.75922	-0.47905	0.131653	-0.748856	-1.30411	-1.48007	-1.06687	-0.453135	-0.119536	-0.55114	0.297608	0.630137	0.333985	-0.966015		0.718966	-0.730489	-0.493878	0.550938	-0.332202
SLX4 - KO	-0.08928	-0.776094	1.72773	-0.619768	0.777885	0.486478	0.613495	-0.675871	-0.144103	-0.711328	0.380564	-0.254972	0.082912	0.039761	0.176023	-0.084356	0.197793	0.899237	1.09378	0.206487	0.18892	-0.589969	0.423847	-0.449006	-0.094561	-0.366724	-0.421041	0.674244	1.34946	0.326683	-0.581442	-0.702845	-1.23822	-0.492968	0.300491	-0.181504	0.70153	-0.205587	-0.531517	-0.144404	0.045011	-0.856755	-0.0074	-0.064456	-0.833747	-1.53423	0.35625	-1.43529	1.45281
SLX4 - MMS	-0.136731	-0.232669	-1.18882	0.058817	-1.62021	0.828101	-0.588734	-0.178629	0.387767	-1.43861	-1.5807	1.23088	-0.015709	-0.951022	-0.267471	0.832787	0.479551	1.14346	0.29117	0.13332	-0.602639	3.01909	-0.730706	-0.446277	-0.584048	-1.85171	-0.65741	-0.117024	-0.806913	-0.820719	-0.072085	-2.39594	1.20101	0.736003	0.432924	-1.43063	0.076269	0.846541	-0.94456	0.59803	-0.152378	1.12136	-0.621791	0.897788	0.547705	1.71959	0.209709	1.09878	-0.101093
[truncated: 1,145 more columns]

## Sheet: Separate Conc
Gene	WT HIS3D::KAN - WT	WT LEU2D::KAN-GFP - WT	VPS8	ERP2	MDM10	SWC3	DEP1	FUN30	ATS1	CCR4	PMT2	LTE1	DRS2	SAW1	CLN3	ERV46	GEM1	OAF1	FLC2	PEX22	ERP1	SWD1	BUD14	KIN3	SLA1	HIR1	SCT1	PEP1	HAP3	NCL1	RRN10	RPL19B	YBL036C	PSY4	EDE1	PIN4	SAS3	SHP1	SKT5	SEF1	UBP13	RPS8A	SSA3	ATG8	NUP170	YBL081W	ALG3	CDC27 - DAmP	BOI1
HRQ1 - CPT 10	-0.159102	-0.14392	0.369774	0.002763	-0.261748		0.78296	0.21028	0.300844	0.07019	0.536803	0.39485	-0.237672	0.464409	-0.502609	0.282714	-0.772713	0.555088	-0.414279	0.470114	0.036124	0.155229	-1.40078	0.178044	0.612548	-1.06708	0.086827	0.590634		-0.068776	0.11796	0.015494	0.286613	-0.69973	-0.07969	0.262348	0.276469	0.798487	0.441745	-0.435293	-0.133196		-0.409641	-0.601847	0.161043	0.228882	-0.6778	-0.104713
HRQ1 - CPT 15	-0.341223	0.119483	0.675037	-0.223632	-0.239013		0.338093	0.056488	-0.509544	-0.975103	0.589308	0.177464	-1.21546	0.226406	-0.221812	0.109452	-0.234561	0.63029	0.328448	0.334475	0.077536	0.550575	-0.744941	0.400941	-0.276877	-0.117754	0.129236	1.02497		-0.356893	1.41013	0.259205	0.281293	-0.925933	-0.323238	0.109442	0.25935	-0.805498	0.682714	-0.755354	-0.058335		-0.408247	-0.234333	-0.50426	0.098029	-0.162208	-0.566877
HRQ1 - HU 100	1.19911	1.58081	-1.95841	1.56265	-1.78138		0.009796	0.710892	1.12461	-0.012534	1.79249	0.868621	-0.074938	-0.88202	0.747628	-0.177472	0.465989	-1.06689	-0.379453	0.028784	0.567597	-3.058	0.603022	-0.394982	-1.36773	-0.673819	1.45345	-0.723191		-0.533576	-1.88627	-1.11244	0.091918	0.523165	-0.686092	-0.165335	-0.47346	0.092178	-1.27655	-1.23656	-0.292119		0.768176	0.21149	-0.078561	0.010986	-0.077534	0.697437
HRQ1 - HU 50	0.930765	1.05774	-0.270829	0.80744	-3.0852		-0.256989	0.566618	-0.511768	1.00713	1.59658	0.643884	-0.043169	-0.635549	0.593413	-0.412634	0.246445	-0.611089	0.693361	-0.423147	-0.223493	-5.23067	0.465222	0.124244	-0.177344		1.04099	-0.966945		0.311903	-0.10425	-1.77707	0.155138	1.24998	-0.690819	-1.1342	-0.29973	2.01085	-0.107279	-0.228816	0.108593		0.834437	0.003783	-0.03178	-0.027071	0.210471	-0.581623
HRQ1 - KO	-0.313671	-0.472905	1.03183	-0.597638	-0.387388	-11.995	1.35557	0.255347	-0.321845	-0.216595	0.381632	0.370744	-1.15194	0.302019	-0.062331	0.017755	-0.134293	0.343057	0.019147	0.445333	0.61167	1.00468	-0.500871	0.196346	0.544638	-0.427055	0.188157	0.761307	-0.895537	0.184131	-0.231002	0.878455	0.303102	-0.250191	-0.219891	-0.145794	0.56998	1.42156	0.342098	-0.868243	-0.034087		-0.570183	-0.252595	-0.282071	0.633454	-0.685413	-0.698847	1.82485
HRQ1 - MMS 0.0075	-0.110409	-0.144185	0.056604	-0.036555	0.074418		0.242826	-0.552438	0.633572	-0.353129	0.509874	-0.043913	0.077722	-0.603164	-0.150572	0.054857	0.950745	-0.090648	0.046469	-0.064909	-0.030564	0.740323	0.311887	-0.791452	0.584855	-0.498013	-0.464182	0.198335		-0.370574	-0.309448	0.390373	0.448201	-2.79195	0.380777	0.838523	0.352262	1.62378	0.452249	-0.668422	-0.21893		0.094304	0.392167	0.576863	0.470327	0.183271	-0.489968
HRQ1 - MMS 0.0125	-0.119017	-0.010618	-1.14709	-0.188527	-0.688303		-0.54125	-1.41331	0.822078	0.344434	0.90328	-0.535064	-0.976178	-1.60965	-0.811133	0.264912	0.639559	0.552265	-0.254626	0.718774	0.725427	0.60023	1.19115	0.923721	0.677459	-2.05564	-0.969709	-0.787441		-0.007148	-2.37833	0.324085	0.427177	-3.2813	0.60626	1.13508	0.385408	-0.283576	0.525161	-0.618959	-0.496601		0.246754	-0.214833	-0.187986	0.563947	-0.321166	-0.587059
RTT107 - CPT 10	-0.748897	-0.040439	-6.66427	-0.228355			-2.2285	-4.26782	0.446284	0.213015	-2.95533	-6.58571	0.273073	2.08704	-1.02326	1.64343	-0.522319	2.21811	0.604302	-0.309872	-0.264847	0.237343	-1.36702	-2.81265	-5.19449	-2.18394	-0.140076	-0.021989		-3.06704		0.295168	-1.31165	2.19958	-2.22588	-0.976144	0.492876	-1.01271	-0.327961	-0.512764	0.042484		-0.390414	-0.942081	0.206477	-0.465766	0.422018	1.18906
RTT107 - CPT 15	-0.68858	1.21833	-5.55786	-0.554846	0.409242		-2.35524	-2.90946	0.175341	0.432764	-3.96815	-7.4818	0.024769	1.48933	-0.56762	0.923906	0.050309	1.95205	1.39741	0.390101	0.877679	-1.28272	-0.727503	-2.59903	-5.91473	-5.28945	-0.181278	0.386771		-2.92931		-0.828102	-0.015693	2.70315	-2.64006	0.507556	0.325046	-3.38633	0.921405		-0.571185		-0.502644	-0.783452	-0.352509	-1.22402	-0.381805	1.66706
RTT107 - HU 100	0.246522	1.3697	-0.786371	0.196101	0.693741		-0.362973	-1.02507	0.49929	0.726579	-0.226759	-2.99	2.5745	0.582263	-0.390787	1.29814	-0.449425	-0.560685	0.456014	-1.52758	1.28912	-1.32453	0.147136	-0.812051	-2.09502	-2.52755	1.30203	0.120081		-1.39787	1.28951	-1.03559	-0.792721	1.48874	-0.727331	-0.074692	-0.772223		-1.15233	-2.88149	-0.251161		-0.095711	-0.34853	0.425474	1.43892	1.25993	2.27917
RTT107 - HU 50	0.44705	1.13666	-2.67572	1.37607	0.453191		-1.29249	-0.784899	0.361632	0.780135	0.129483	-2.01724	1.58246	0.441582	-1.04047	0.935409	0.225344	0.01683	-0.142561	-0.567046	0.258109	-3.36027	0.40989		-1.55453		1.96854	-0.561523		-1.15546	0.413274	-2.1054	-0.59116	1.68722	-1.06733	0.728478	-0.861308	-3.18539	-1.21807	0.135529	-0.306615		-0.221612	-0.899344	1.03485	1.20442	-0.36129	-0.324311
RTT107 - KO	-0.39323	0.392053	-0.270672	-0.115718	0.593737	-14.9775	-0.323023	-1.47116	-0.034703	0.453872	0.120302	-1.85509	2.07223	1.34557	-0.195365	0.179496	-0.088582	0.659865	0.57947	-0.161037	-0.103553	-0.869349	0.173193	-0.292688	-1.00706	-1.98605	-0.64734	0.510131	1.80778	-1.27395	-1.38748	-1.3463	-0.088872	0.705632	-1.78766	-0.555858	0.127668	-3.03409	-0.03765	-1.94732	0.069939	-0.084814	-0.817402	-1.20413	-0.765572	-0.616195	-0.833549	-0.549462	-0.986828
RTT107 - MMS 0.0075	-0.294197	-0.171048	-2.95691	0.265673	-0.285875		-0.178872	-3.69232	-0.367188	-0.070561	-1.15426	-3.72467	2.49877	0.664208	0.514889	0.358708	-0.413414	0.026907	2.04403	-0.722452	0.551677	0.557784	0.909719	-0.715232	-1.3071	-5.71488	-0.582409	1.06059		-2.43746	1.51425		-0.475223	-0.777149	-0.368038	0.843647	-0.284381	-1.5811	-0.014676	-2.59347	-0.101294		-0.146626	-0.572999	1.51085	2.40877		0.589441
RTT107 - MMS 0.0125	-0.134175	0.977107	-3.36714	0.258944	0.599209		1.01128	-3.51973	0.253863	-2.07798	-0.697164	-4.30594	1.39261	0.660083	1.28835	2.68062	0.852785	-0.297589	1.12277	-0.974484	2.09704	0.17814	-1.31106	-0.918839	-0.675571		-0.351339	1.17088		-1.69889	1.59658	-1.56596	-1.73228	-0.326294	0.712277	0.8421	0.212304		-2.68685	-1.38094	-0.720908		1.77923	0.545806	1.51752	1.40167	1.34947	2.12308
SLX4 - CPT 10	-0.581859	0.279135	-2.02098	-0.141764	-0.278008		-1.10694	-0.468442	-0.494006	0.560736	-0.852333	-0.539952	-0.922563	0.28232	-1.06058	-0.109849	-0.672455	0.399411	-0.144379	0.491013	0.152005	-0.293455	-1.87633	-1.82424	-2.04868	-0.075875	-0.09164	-0.155112		-0.646176	1.01606	-0.418369	0.133546	-0.100077	-1.00639	-0.214235	0.213572	-1.79363	0.33761	-0.130849	-0.732621		-0.339075	0.287588	-0.716525	-2.11772	3.08397	-0.193293
SLX4 - CPT 15	-0.4418	-0.887572	-1.05589	-0.18887	1.39206		-0.597165	-0.726385	0.106144	-0.154853	-1.58639	-0.848539	0.095869	0.902349	-0.569846	0.938737	-1.68843	0.138002	0.297467	0.470938	-1.30228	-0.175946	-1.69954	-0.122505	-1.50454	-0.248641	-0.496823	0.35937		-0.985957	0.396997	-0.499955	-0.119561	-0.956949	-0.591169	0.212129	-0.703786	-2.58583	0.566004	-0.834455	0.268117		-0.596289	0.557065	-0.052367	-1.31122	2.70136	0.080706
SLX4 - HU 100	1.0608	1.14226		-0.034796	-1.01668		-1.44185	0.242772	0.262371	1.04403	0.906775	0.321336	0.050973	-1.15504	0.804895	0.273978	0.523008	-1.59877	0.229205	-1.27841	0.01088	-3.9384	1.25686	-0.502944	-1.71755	-0.859285	0.912603	0.047125		-1.21195	-0.276301	-0.824612	-0.327892	-0.694338	-0.048778	-0.974365	-1.23728	-0.920385	-0.384911	-1.54935	-0.57456		-0.599717	0.691322	0.68219	0.420054		1.31688
SLX4 - HU 50	0.551499	0.781979	-0.668849	1.00829	-1.18363		-0.443586	1.07118	-0.512054	1.66308		0.606915	1.80149	-0.5067	-0.061705	0.130051	0.277631	-1.01561	0.160898	-0.730773	0.553022	-4.89738	0.818407	0.300489	-0.262225	0.070061	1.07886	-0.562034		-0.787917	-1.79221	-2.0164	-0.800869	0.230167	-0.430176	-0.948378	-0.79585	1.00891	-0.113916	-0.241846	-0.471181		0.754427	1.06719	0.59071	-0.119001		-0.085994
SLX4 - KO	-0.135845	-0.225132	0.965442	-0.535882	1.34073	-11.0111	0.399195	-0.384101	-0.852038	0.241852	-0.374457	0.528085	-0.371807	0.466873	-0.14554	-0.124416	-0.23917	0.157574	0.129055	0.148975	-0.788805	-0.136427	-0.767185	1.0776	-0.594146	0.196307	0.162492	0.003386	-1.28013	-0.490357	-0.079188	0.052898	0.011688	-0.629054	-0.8342	-0.506079	0.122703	-0.100716	0.239679	-0.673581	-0.12266		-0.019173	0.049891	-0.310961	-0.075246	0.3105	-0.636537	-0.009691
SLX4 - MMS 0.0075	-0.09006	-0.106536	-2.02788	0.442303	-1.70596		1.06458	-2.39692	-0.328872	0.937871	-1.17161	-0.649214	1.70916	-0.788681	-0.806169	0.457381	1.01351	0.322191	1.21577	0.418896	-1.29398	-0.59616	1.70319	-2.20126	-0.417229	-0.393986	-2.17959	-0.429323		-1.41309	0.988352	-1.65949	-0.182802	-3.31868	0.374553	0.664652	0.274527	-1.1069	0.660695	-0.4891	-0.953383		0.034223	-0.203744	1.28147		1.18578	0.113961
SLX4 - MMS 0.0125	0.024745	-0.503032	-1.43709	-0.138896	-0.914352		0.821534	-0.642908	0.625069	0.442435	-0.963532	-2.20051		-0.111031	-0.723234	0.020649	0.814354	1.07477	1.75372	0.14259	0.229243	-0.875511	3.00518	0.890369	-0.53938	-1.02501	-1.4826	-0.675612		-0.473738	-0.879741	-0.404143	-0.368953	-2.97664	1.35636	0.350242	-0.332848	-1.58712	-0.107505	1.15947	-0.981307		0.696527	0.501905	1.06687	-0.615333		0.690128
[truncated: 1,344 more columns]
